# Supplementary material for: Evolution of the Gut Microbiome in Early Childhood: A Cross-Sectional Study of Chinese Children
Source: Front Microbiol. 2020 Apr 3;11:439. doi: 10.3389/fmicb.2020.00439 (PMC7169428; doi:10.3389/fmicb.2020.00439)
Supplement: TABLE S1 — Characteristics of the enrolled children from each region. [file Table_1.XLSX]

## Sheet: Sheet1
Geographical location	Number (%)	Age (Mean±SE)	Gestational weeks (IQR)	Maternal antibiotics exposure (n)	Gender (Boys%, Girls%)	Birth mode (CS%, VB%)	Feeding type before 6 months of age (B%, F%, M%)	Gastrointestinal symptoms (C%, D%, NGI%)
Anhui	15 (2.1%)	10.1±1.9	38-41	2	（60%，40%）	（46.7%，53.3%）	（40%，20%，40%）	（26.7%，6.7%，66.6%）
Beijing	68 (9.3%)	14.6±1.2	38-40	4	（50%，50%）	（29.4%，70.6%）	（48.5%，7.4%，44.1%）	（20.6%，7.4%，72%）
Fujian	27 (3.7%)	11.9±1.2	38-40	1	（70.4%，29.6%）	（18.5%，81.5%）	（51.9%，0%，48.1%）	（3.7%，14.8%，81.5%）
Gansu	4 (0.5%)	12.0±3.2	37.25-40.25	1	（0%，100%）	（0%，100%）	（75%，0%，25%）	（0%，25%，75%）
Guangdong (excluding Shenzhen )	148 (20.3%)	12.2.±0.6	38-40	5	（50.7%，49.3%）	（29.7%，70.3%）	（50%，10.1%，39.9%）	（12.2%，10.1%，77.7%）
Guangxi	19 (2.6%)	10.9±1.4	38-40	3	（63.2%，36.8%）	（21.1%，78.9%）	（73.7%，0%，26.3%）	（21.1%，5.3%，73.6%）
Guizhou	9 (1.2%)	9.6±2.0	39-39	0	（77.8%，22.2%）	（44.4%，55.6%）	（55.6%，11.1%，33.3%）	（0%，22.2%，77.8%）
Hainan	5 (0.7%)	12.6±2.3	38-40	1	（80%，20%）	（60%，40%）	（20%，0%，80%）	（20%，20%，60%）
Hebei	16 (2.2%)	14.4±2.7	38.75-40	0	（81.2%，18.8%）	（37.5%，62.5%）	（68.8%，0%，31.2%）	（0%，12.5%，87.5%）
Heilongjiang	4 (0.5%)	22.3±6.6	38.75-40	0	（75%，25%）	（75%，25%）	（50%，25%，25%）	（0%，0%，100%）
Henan	25 (3.4%)	14.2±1.2	38-40	1	（60%，40%）	（36%，64%）	（75%，0%，25%）	（8%，16%，76%）
Hubei	11 (1.5%)	13.0±2.5	37-39.5	0	（63.6%，36.4%）	（54.5%，45.5%）	（63.6%，0%，36.4%）	（9.1%，9.1%，81.8%）
Hunan	22 (3.0%)	14.0±1.8	37.25-39.75	2	（68.2%，31.8%）	（50%，50%）	（59.1%，4.5%，36.4%）	（18.2%，18.2%，63.6%）
Jiangsu	55 (7.5%)	11.3±1.0	39-40.5	3	（54.5%，45.5%）	（38.2%，61.8%）	（50.9%，5.5%，43.6%）	（7.3%，10.9%，81.8%）
Jiangxi	7 (1.0%)	8.0±2.4	38-40	1	（71.4%，28.6%）	（0%，100%）	（71.4%，14.3%，14.3%）	（0%，28.6%，71.4%）
Jilin	2 (0.3%)	24.0±9.0	37-37	1	（100%，0%）	（100%，0%）	（0%，0%，100%）	（0%，0%，100%）
Liaoning	10 (1.4%)	11.0±1.8	38-39.75	0	（60%，40%）	（50%，50%）	（50%，0%，50%）	（10%，10%，80%）
Neimenggu	8 (1.1%)	10.8±1.8	38.75-40	0	（37.5%，62.5%）	（25%，75%）	（62.5%，12.5%，25%）	（12.5%，12.5%，75%）
Shandong	23 (3.2%)	18.4±2.4	39-40	5	（60.9%，39.1%）	（56.5%，43.5%）	（56.5%，0%，43.5%）	（13%，17.4%，69.6%）
Shanghai	33 (4.5%)	13.9±2.0	39-40	1	（42.4%，57.6%）	（33.3%，66.7%）	（39.4%，15.2%，45.4%）	（12.1%，3%，84.9%）
Shanxi	21 (2.9%)	14.6±1.8	37-40	1	（42.9%，57.1%）	（23.8%，76.2%）	（66.7%，4.8%，28.5%）	（23.8%，3%，73.2%）
Shenzhen	122 (16.7%)	14.0±0.9	38-40	5	（63.9%，36.1%）	（39.3%，60.7%）	（39.3%，9%，51.7%）	（6.6%，4.1%，89.3%）
Sichuan	23 (3.2%)	12.7±2.0	38.5-40	1	（34.8%，65.2%）	（43.5%，56.5%）	（73.9%，4.3%，21.8%）	（21.7%，21.7%，56.6%）
Tianjin	11 (1.5%)	14.5±2.8	38-40.5	0	（72.6%，27.3%）	（45.5%，54.5%）	（54.5%，9%，36.5%）	（9%，9%，82%）
Xinjiang	3 (0.4%)	8.0±1.5	39-40	0	（33.3%，66.7%）	（66.7%，33.3%）	（100%，0%，0%）	（0%，0%，100%）
Yunnan	3 (0.4%)	3.3±1.9	36.5-37	0	（66.7%，33.3%）	（0%，100%）	（66.7%，33.3%，0%）	（0%，33.3%，66.7%）
Zhejiang	35 (4.8%)	13.0±1.3	38-40	2	（54.3%，45.7%）	（34.3%，65.7%）	（57.1%，2.9%，40%）	（14.3%，18.8%，66.9%）
IQR: interquartile range
CS: C-section
VB: Vaginally born
B: breast feeding
F: formula feeding
M: mixed feeding
C: constipation
D: diarrhea
NGI: no GI symptom
