# Supplementary material for: Evolution of the Gut Microbiome in Early Childhood: A Cross-Sectional Study of Chinese Children
Source: Front Microbiol. 2020 Apr 3;11:439. doi: 10.3389/fmicb.2020.00439 (PMC7169428; doi:10.3389/fmicb.2020.00439)
Supplement: TABLE S2 — Significant differences in the gut microbiota composition between two birth modes as determined using ANCOM. [file Table_2.XLSX]

## Sheet: Birth mode
ANCOM p<0.05	C-section mean (log2 CSS(TSS))	Vaginally born mean (log2 CSS(TSS))	Fold Change
Family
Bacteroidaceae	19.6	25.62	-1.307
Genus
Bacteroides	19.95	25.77	-1.292
