# Supplementary material for: Evolution of the Gut Microbiome in Early Childhood: A Cross-Sectional Study of Chinese Children
Source: Front Microbiol. 2020 Apr 3;11:439. doi: 10.3389/fmicb.2020.00439 (PMC7169428; doi:10.3389/fmicb.2020.00439)
Supplement: TABLE S3 — Significant differences in the gut microbiota composition between premature and full-term children as determined using ANCOM. [file Table_3.XLSX]

## Sheet: Gestational term
ANCOM p<0.05	Premature mean (log2 CSS(TSS))	Term mean (log2 CSS(TSS))	Fold Change
Genus
Blautia	0.77	0.82	-1.068
