# Supplementary material for: Evolution of the Gut Microbiome in Early Childhood: A Cross-Sectional Study of Chinese Children
Source: Front Microbiol. 2020 Apr 3;11:439. doi: 10.3389/fmicb.2020.00439 (PMC7169428; doi:10.3389/fmicb.2020.00439)
Supplement: TABLE S4 — Significant differences in the gut microbiota composition between genders as determined by ANCOM. [file Table_4.XLSX]

## Sheet: Gender
ANCOM p<0.05	Boy mean (log2 CSS(TSS))	Girl mean (log2 CSS(TSS))	Fold Change
Family
Coriobacteriaceae	0.086	0.17	-2.042
Streptococcaceae	1.02	1.39	-1.367
Genus
Megasphaera	0.69	0.82	-1.175
