# Supplementary material for: Evolution of the Gut Microbiome in Early Childhood: A Cross-Sectional Study of Chinese Children
Source: Front Microbiol. 2020 Apr 3;11:439. doi: 10.3389/fmicb.2020.00439 (PMC7169428; doi:10.3389/fmicb.2020.00439)
Supplement: TABLE S5 — Significant differences in the gut microbiota composition between children from three first-tier cities in China as determined using ANCOM. [file Table_5.XLSX]

## Sheet: Location
ANCOM p<0.05	Beijing mean (log2 CSS(TSS))	Shanghai mean (log2 CSS(TSS))	Shenzhen mean (log2 CSS(TSS))
Family
Enterococcaceae	0.51	0.036	0.13
Fusobacteriaceae	0.098	0.026	0.97
Lachnospiraceae	12.75	8.24	5.44
Genus
Fusobacterium	0.098	0.026	0.97
