# Supplementary material for: Evolution of the Gut Microbiome in Early Childhood: A Cross-Sectional Study of Chinese Children
Source: Front Microbiol. 2020 Apr 3;11:439. doi: 10.3389/fmicb.2020.00439 (PMC7169428; doi:10.3389/fmicb.2020.00439)
Supplement: TABLE S6 — Significant differences in the gut microbiota composition between children with and without GI symptoms as determined using ANCOM. [file Table_6.XLSX]

## Sheet: GI symptoms
ANCOM p<0.05	Constipation mean (log2 CSS(TSS))	Diarrhea mean (log2 CSS(TSS))	NGI mean (log2 CSS(TSS))
Family
Alcaligenaceae	2.98	1.09	1.8
Bacteroidaceae	30.42	16.63	23.34
Enterobacteriaceae	11.09	23.15	22.09
Gemellaceae	0.0034	0.033	0.013
Porphyromonadaceae	2.3	1.06	1.47
Genus
Bacteroides	30.9	16.74	23.54
Blautia	1.16	0.89	0.76
Clostridium	1.55	9.55	3.58
Eggerthella	0.037	0.0075	0.016
Gemella	0.0034	0.033	0.013
Salmonella	4.78	9.48	9.57
